# Supplementary material for: Structural Characterization and Protective Effects of CPAP-1, an Arabinogalactan from Curcuma phaeocaulis Val., Against H2O2-Induced Oxidative Damage in HUVECs
Source: Molecules. 2025 Nov 9;30(22):4340. doi: 10.3390/molecules30224340 (PMC12655686; doi:10.3390/molecules30224340)
Supplement: Supplementary file 1 [file molecules-30-04340-s001.zip]

Archive with 1 entries (1 files):
- molecules-3947905-supplementary.pdf
